# Supplementary material for: Synthesis and Antiproliferative Evaluation of 2-Deoxy-N-glycosylbenzotriazoles/imidazoles
Source: Molecules. 2021 Jun 19;26(12):3742. doi: 10.3390/molecules26123742 (PMC8234545; doi:10.3390/molecules26123742)
Supplement: Supplementary file 1 [file molecules-26-03742-s001.zip]

Archive with 1 entries (1 files):
- molecules-1247464-supplementary.pdf
